# Supplementary material for: Cereal Fibers and Satiety: A Systematic Review
Source: Nutr Rev. 2025 Jul 11;84(1):47–68. doi: 10.1093/nutrit/nuaf083 (PMC12696374; doi:10.1093/nutrit/nuaf083)
Supplement: nuaf083_Supplementary_Data [file nuaf083_supplementary_data.zip]

Archive with 2 entries (2 files):
- PRISMA_2020_checklist Cereal Fibres and Satiety .docx
- Supplementary Materials - Cereal fibres and satiety SR.docx
